# Supplementary material for: High Frequency of Enterocytozoon bieneusi Genotype WL12 Occurrence among Immunocompromised Patients with Intestinal Microsporidiosis
Source: J Fungi (Basel). 2021 Feb 24;7(3):161. doi: 10.3390/jof7030161 (PMC7996336; doi:10.3390/jof7030161)
Supplement: Supplementary file 1 [file jof-07-00161-s001.zip]

Archive with 2 entries (2 files):
- Figure S1.pdf
- Tables S1 and S2_revised.xlsx
